# Supplementary material for: Blood metabolic signatures of hikikomori, pathological social withdrawal
Source: Dialogues Clin Neurosci. 2022 Jun 1;23(1):14–28. doi: 10.1080/19585969.2022.2046978 (PMC9286746; doi:10.1080/19585969.2022.2046978)
Supplement: Supplemental Material [file TDCN_A_2046978_SM5319.xlsx]

## Sheet: Sheet1
Table S2. Significant tests for each blood components by sex and hikikomori status.
Name	Average of each group (Female, F; Male, M)				Kruskal-Wallis, p-value	Bonferroni corrected p-value (Female, F; Male, M)
	HC_F	HC_M	Hikikomori_F	Hikikomori_M		HC_M vs HC_F	HC_F vs Hikikomori_F	HC_F vs Hikikomori_M	HC_M vs Hikikomori_F	HC_M vs Hikikomori_M	Hikikomori_M vs Hikikomori_F
HDL.C	76.4706	54.68	67.2353	55.96	6.32764e-06	2.09235e-06	0.203215	7.92666e-06	0.0117512	1	0.0309926
AC_C16.0	55475.8	50598.6	77337.5	72544.4	3.00856e-05	1	0.0126932	0.0498786	0.00035764	0.00133737	1
Uric acid	4.41176	5.76	4.41176	5.56	3.84418e-05	0.00392887	1	0.0202983	0.00392887	1	0.0202983
D.Bil	0.2	0.3	0.164706	0.212	0.00016669	0.0129364	1	1	0.00029788	0.0159734	0.825988
Cystine	2060.76	3604.56	915.118	2147.56	0.000228082	0.0646153	0.477196	1	0.000113699	0.0455627	0.241773
Arginine	40487.5	57672.6	22550.1	27234.5	0.000245905	0.287864	0.349534	0.752192	0.000581469	0.000991368	1
T.Bil	0.611765	0.9	0.505882	0.628	0.000296378	0.0221655	1	1	0.000613111	0.0143281	1
AC_C18.2	61626.4	50145.5	101622	96707.3	0.00029729	1	0.028798	0.0410448	0.000648374	0.000600121	1
R.Bil	0.411765	0.6	0.341176	0.416	0.00120092	0.0468958	1	1	0.00198516	0.0239619	1
Proline	80337.8	94195.3	81327.4	120856	0.00158793	1	1	0.0245627	1	0.201742	0.0302724
AC_C18.1	88326.8	73270.5	143254	133614	0.00162623	1	0.0987956	0.182354	0.00620138	0.00969966	1
Alanine	897.353	1125.04	1037.59	1279.56	0.00262153	0.274003	1	0.00616462	1	0.77787	0.203805
Arginase	0.65	0.478932	0.403209	0.641227	0.00297384	0.334753	0.0728707	1	1	0.263909	0.0506842
AC_C16.1	19425	14799.4	24460.6	20794.1	0.00314318	0.532879	0.537108	1	0.00332244	0.0911081	1
AC_C14.0	10857	10327	14313.4	14314	0.00417816	1	0.141783	0.0828296	0.0286206	0.0108705	1
Leucine	18605.2	24763.4	18178.1	21575.6	0.0056784	0.0380031	1	1	0.021694	0.66385	0.754959
TG_52.2	835177	1.30816e+06	920790	1.5021e+06	0.00892061	0.264217	1	0.0301707	0.586198	1	0.0835178
TG_52.3	519706	890903	582442	906420	0.0103959	0.0693785	1	0.0517758	0.208503	1	0.160838
Methionine	4246.18	5114.56	3716	4202.96	0.0116898	0.271435	1	1	0.00934087	0.12012	1
AC_C8.1	12640.9	17472.4	14459.4	14008.3	0.0127293	0.266243	1	1	1	0.644989	1
AC_C12.OH	1542.59	2043.4	1663.41	1613.4	0.0129429	0.0814833	1	1	0.354322	0.109862	1
Ornithine	349318	373947	508061	627396	0.0132981	1	0.476175	0.00639256	0.631982	0.00554969	0.893206
AC_C10.2	3470.71	5028.52	3805.82	4648.36	0.0138439	0.179271	1	0.5911	0.519014	1	1
TG_46.2	2266.59	3031.76	3207	4145.68	0.0152898	1	1	0.209895	1	0.968718	1
Isoleucine	13662.8	18119.2	13729.2	16474.6	0.0164053	0.0369539	1	0.4778	0.0415829	1	0.521221
Glutamate	6090.71	7026.12	6035.41	6143.6	0.0220114	0.125405	1	1	0.087771	0.0936192	1
Tyrosine	94414.2	105826	83602	86655.3	0.023205	1	1	1	0.0615289	0.0821575	1
PC_38.1	3491.76	2278.2	3208.06	1924.52	0.0263328	0.112982	1	0.0162027	0.419421	1	0.0789758
PC_36.1	363661	290546	304061	343676	0.0369115	0.449427	1	1	1	0.893462	1
Creatine	177440	159401	183397	140325	0.0385953	1	1	0.0992165	0.704246	0.994642	0.0341737
LPC_20.3	1668.94	2154.64	1599.94	2315.32	0.0387406	0.705319	1	0.23025	0.447174	1	0.133839
PE_34.2	3786.24	3477.6	3707.24	4049.92	0.0408746	1	1	1	1	0.327938	1
AC_C3.DC	380.588	269.2	388.941	329.12	0.041075	1	1	1	1	1	1
LDL.C	97.6471	110.52	118.706	132.12	0.045962	1	0.598382	0.0232573	1	0.249162	1
Valine	159986	190480	167961	176349	0.0476134	0.0260876	1	0.715008	0.19892	0.807218	1
AC_C10.OH	1846.71	2781.64	1862.71	2316.64	0.0479823	0.154582	1	1	0.169959	1	1
AC_C14.2	14507.4	19958.2	14193.6	19194.1	0.0485338	0.541453	1	0.865669	0.44096	1	0.717732
AC_C18.2OH	2258.41	2105.64	2593.35	2411.72	0.0518385	1	0.519808	1	0.0434526	0.348665	1
Hydroxyproline	5436.71	7257.8	4856.82	6475.24	0.0524101	0.358527	1	1	0.0828269	1	0.561308
PC_40.1	1103.47	840.64	961.118	767	0.067926	0.295669	1	0.0749045	1	1	0.865523
AC_C9.0	2663.35	3208.88	2783.47	2727.92	0.0746067	1	1	1	1	1	1
LPC_16.0	134151	122603	150723	154758	0.0779106	1	1	1	0.443753	0.143914	1
AC_C10.1	23026.4	35108.2	28580.8	37927.4	0.079519	0.796492	1	0.388123	1	1	1
AC_C3.0	528.824	936.2	1071.12	959.24	0.0822329	0.652998	0.307963	0.543217	1	1	1
AC_C4.DC	297.235	450.08	431.765	451.16	0.0909624	0.284463	0.649377	0.275421	1	1	1
NO	23.6597	28.5333	26.5805	34.125	0.095543	1	1	0.630549	1	1	1
LPC_18.2	74952.6	84653.9	68425.7	83847.6	0.0963226	1	1	1	0.50055	1	0.597811
Lysine	235707	310768	230990	262105	0.100815	0.264864	1	1	0.196203	0.867189	1
PC_40.2	641	523.48	600.059	488.84	0.120031	0.823212	1	0.332551	1	1	0.955478
TG_50.2	169704	229515	192836	274693	0.121797	1	1	0.261455	1	1	0.682795
AC_C14.OH	1560.06	1972.44	1863.24	1835.96	0.125289	0.416312	1	1	1	1	1
PC_38.4	849930	738928	743681	689984	0.138855	1	1	0.913587	1	1	1
PE_36.1	5538.59	6168.36	5389.12	6076.6	0.152812	0.911716	1	1	0.463645	1	0.709667
PC_28.1	1914.06	1467.4	1897.24	1220.6	0.154401	1	1	0.480066	1	1	0.524783
Phenylalanine	290814	305877	270430	277267	0.156125	1	1	1	0.156752	0.272132	1
Total.C	174.118	165.2	185.941	188.08	0.156224	1	1	1	0.416983	0.160896	1
AC_C18.OH	1154.12	1278.52	1388.88	1323.56	0.158403	1	0.390841	0.868645	1	1	1
Aspartic acid	1012.41	1151.24	1061.53	1249.8	0.163982	1	1	0.225393	1	1	0.584466
AC_C5.0	318.647	545.44	625.294	606.56	0.174017	1	0.976687	0.917249	1	1	1
PC_40.6	400446	292681	368512	308140	0.174553	0.333345	1	0.600033	1	1	1
Citrulline	579109	628990	546137	572173	0.175315	1	1	1	0.641997	1	1
PC_36.2	2.03774e+06	1621836	1.78329e+06	1.64366e+06	0.183545	0.272358	1	0.345856	1	1	1
AC_C6.0	613.176	826.4	934.294	1484.92	0.199325	1	1	0.153878	1	0.358924	0.928837
AC_C12.0	15736.6	20954.4	17325.6	25386.4	0.206939	1	1	0.120634	1	1	0.306008
LPC_18.1	18785.6	18131.5	17489.2	20798.3	0.224031	1	1	1	1	0.832665	0.593747
PE_38.6	5712.94	4201.04	5752.94	4648.44	0.229951	1	1	1	1	1	1
AC_C4.0	484.765	620.72	871.294	828.88	0.230851	1	0.7943	0.862019	1	1	1
AC_C16.1OH	3250.65	3318.68	3809.41	3666.4	0.243998	1	0.633894	1	0.724648	1	1
Urea	78.3679	86.2172	71.3294	82.688	0.258752	1	1	1	0.376145	1	0.92224
PC_40.3	2500.47	2245.96	2241.88	2850.16	0.273093	1	1	1	1	0.474762	0.666782
AC_C4.OH	357.529	243.32	317.765	349.2	0.27537	1	1	1	1	1	1
AC_C16.OH	1383	1472.08	1707.82	1553.64	0.276237	1	0.642089	1	1	1	1
PE_36.3	1075.24	838.48	835	1049.88	0.282852	1	1	1	1	1	1
PC_30.2	3830.53	3147.84	4520.12	3152.24	0.287759	1	1	1	1	1	1
AC_C2.0	8755.41	8671.52	9674.88	8773	0.292194	1	1	1	1	1	1
PC_38.5	125836	104783	127738	97666.6	0.29253	1	1	1	1	1	1
AC_C18.1OH	2135	1946.48	2498.59	2159.64	0.3201	1	1	1	0.28985	1	1
AC_C14.1	32149.2	37716.7	30090.1	40375.2	0.322554	1	1	1	1	1	0.779888
AC_C12.1	22671.3	27565.3	21249.4	27597.8	0.323737	1	1	1	0.945442	1	0.932851
PE_38.4	11099.9	9871.28	8765.29	10350.9	0.331703	1	1	1	1	1	1
PC_36.5	38055.5	30692.4	93831.3	31476.4	0.33345	1	0.517356	1	0.209679	1	0.223237
PE_38.5	1322.35	1189.44	1226.29	1080.36	0.345342	1	1	1	1	1	1
LPC_18.0	12608.9	9832.68	11795.1	11652.7	0.347032	0.376624	1	1	1	1	1
Threonine	10544.1	11616.1	11031.4	11559.2	0.348359	1	1	1	1	1	1
PC_38.6	388908	305026	503268	311009	0.367155	1	1	1	0.458744	1	0.513523
AC_C6.DC	265.353	289.84	367.118	413.92	0.36947	1	1	0.301419	1	0.412142	1
CE_18.3	1575.41	1336.48	1238.29	1583.52	0.372122	1	0.655517	1	1	0.923863	0.444648
PC_40.7	16771.5	14816	19498.1	13290.4	0.376585	1	1	1	1	1	0.789674
PC_40.4	19880.4	17810.6	17861.1	22558.2	0.377229	1	1	1	1	0.463169	0.689765
AC_C5.DC	331.471	429.12	417.588	482.2	0.387348	1	1	0.534066	1	1	1
PC_30.0	6019.35	4549.32	7064.88	5017.6	0.387534	1	1	1	0.330371	1	0.702232
TG_48.3	4558.88	5242.36	5575.53	5448.56	0.41367	1	1	1	1	1	1
PC_32.0	75855.6	63207.2	70870.4	66820.1	0.41802	1	1	1	1	1	1
PC_32.2	5079.94	4758.4	8315.65	5684.12	0.443218	1	0.820905	1	0.451228	1	1
AC_C8.0	10060.7	13480.9	14664.6	22650.2	0.455368	1	1	0.156798	1	0.421719	0.926801
PC_30.1	65583.2	60561	78656.4	58102	0.469702	1	1	1	1	1	1
TG_50.3	39706.6	55899.4	46827	59322.6	0.492337	1	1	0.707164	1	1	1
Serine	2021.65	2165.76	2326	2114.84	0.502372	1	1	1	1	1	1
LPC_20.4	15440.7	17431.1	14742.4	16457.9	0.510137	1	1	1	1	1	1
PC_34.4	609.176	454.72	1005.29	520	0.512937	1	1	1	0.262339	1	0.447882
PC_34.3	9385.24	7097.08	13541	8615.2	0.517014	1	1	1	0.445053	1	1
PC_38.3	207452	197553	213060	239099	0.52613	1	1	1	1	0.749995	1
CE_20.2	4988.47	4714.84	4417.59	4395	0.568173	1	1	0.986815	1	1	1
PC_34.1	1.18144e+06	1.03594e+06	1.17147e+06	1.20496e+06	0.573365	1	1	1	1	1	1
LPC_20.5	5606.29	7346.48	5321.88	4589.12	0.580115	1	1	1	1	0.300092	1
Tryptophan	604039	644621	624548	610154	0.60899	1	1	1	1	1	1
AC_C10.0	39214.3	52835.2	50204.5	77812.5	0.612156	1	1	0.169608	1	0.672212	0.683953
PC_36.4	486895	472696	605834	468668	0.619342	1	1	1	1	1	1
PC_34.2	1.53039e+06	1.30272e+06	1.73989e+06	1.28477e+06	0.634365	1	1	1	1	1	1
PC_38.2	126168	115923	128988	121849	0.645053	1	1	1	1	1	1
CE_18.1	585.353	495.92	478.706	534.08	0.650473	1	1	1	1	1	1
PC_34.0	106803	94902.1	108426	108015	0.652808	1	1	1	1	1	1
PE_34.1	23437.8	23909.5	23336.2	24711.5	0.668818	1	1	1	1	1	1
FDP	0.176471	0.08	0	0.24	0.67273	1	1	1	1	1	1
Glutamine	100457	95730.4	93624.9	99000.8	0.675307	1	1	1	1	1	1
hsCRP	480.235	820.08	1144	554.6	0.704385	1	1	1	1	1	1
PE_36.2	59768.8	60287	62530.9	62950.8	0.712207	1	1	1	1	1	1
FIB	227.353	229.44	239.235	239.08	0.712567	1	1	1	1	1	1
PE_36.4	2099.18	1870.32	2106.82	2034.8	0.729473	1	1	1	1	1	1
PC_32.1	26176.9	25151	32059.8	27881.3	0.766331	1	1	1	0.87419	1	1
CE_18.2	3238.47	2891.96	2906.47	2956.2	0.773433	1	1	1	1	1	1
CE_20.1	11659.5	11159.6	10663.8	11347.4	0.796005	1	1	1	1	1	1
PC_36.3	237450	219544	267434	248265	0.839891	1	1	1	1	1	1
PC_40.5	70314.3	61917.7	66837.6	69496.1	0.842739	1	1	1	1	1	1
LPC_22.6	6641	6479.72	6275.53	5864.96	0.844507	1	1	1	1	1	1
CE_20.0	5257.47	5152.56	4839.35	4921.64	0.849837	1	1	1	1	1	1
Taurine	59882.1	62726.8	62222.8	64147.6	0.852309	1	1	1	1	1	1
TG_46.3	710.471	658.4	673.176	709.6	0.88218	1	1	1	1	1	1
CE_17.0	2009.47	1898.92	1983.88	2144.96	0.901212	1	1	1	1	1	1
Asparagine	1801.53	1781.28	1725.35	1834.96	0.9849	1	1	1	1	1	1
